# Supplementary material for: Lifelong treatment with atenolol decreases membrane fatty acid unsaturation and oxidative stress in heart and skeletal muscle mitochondria and improves immunity and behavior, without changing mice longevity
Source: Aging Cell. 2014 Feb 26;13(3):551–60. doi: 10.1111/acel.12205 (PMC4326892; doi:10.1111/acel.12205)
Supplement: Supplementary file 2 [file acel0013-0551-sd2.xls]

## Sheet: Control
Age-interval (days)	Number entering the age-interval (Nx)	Number dead within the age interval (Dx)	Number censored within the age interval (Cx)
0-25	43	0	43
25-50	43	0	43
50-75	43	0	43
75-100	43	0	43
100-125	43	0	43
125-150	43	0	43
150-175	43	1	42
175-200	42	0	42
200-225	42	0	42
225-250	42	0	42
250-275	42	0	42
275-300	42	0	42
300-325	42	0	42
325-350	42	0	42
350-375	42	0	42
375-400	42	0	42
400-425	42	1	41
425-450	41	0	41
450-475	41	0	41
475-500	41	1	40
500-525	40	0	40
525-550	40	0	40
550-575	40	0	40
575-600	40	1	39
600-625	39	0	39
625-650	39	1	38
650-675	38	0	38
675-700	38	0	38
700-725	38	1	37
725-750	37	3	34
750-775	34	0	34
775-800	34	0	34
800-825	34	3	31
825-850	31	0	31
850-875	31	2	29
875-900	29	2	27
900-925	27	3	24
925-950	24	2	22
950-975	22	1	21
975-1000	21	2	19
1000-1025	19	2	17
1025-1050	17	1	16
1050-1075	16	0	16
1075-1100	16	3	13
1100-1125	13	3	10
1125-1150	10	3	7
1150-1175	7	1	6
1175-1200	6	2	4
1200-1225	4	1	3
1225-1250	3	1	2
1250-1275	2	0	2
1275-1300	2	0	2
1300-1325	2	0	2
1325-1350	2	1	1
1350-1375	1	0	1
1375-1400	1	0	1
1400-1425	1	0	1
1425-1450	1	1	0

## Sheet: Atenolol
Age-interval (days)	Number entering the age-interval (Nx)	Number dead within the age interval (Dx)	Number censored within the age interval (Cx)
0-25	43	0	43
25-50	43	0	43
50-75	43	0	43
75-100	43	0	43
100-125	43	0	43
125-150	43	0	43
150-175	43	0	43
175-200	43	0	43
200-225	43	0	43
225-250	43	0	43
250-275	43	0	43
275-300	43	0	43
300-325	43	0	43
325-350	43	0	43
350-375	43	1	42
375-400	42	2	40
400-425	40	1	39
425-450	39	0	39
450-475	39	0	39
475-500	39	0	39
500-525	39	0	39
525-550	39	0	39
550-575	39	1	38
575-600	38	0	38
600-625	38	0	38
625-650	38	0	38
650-675	38	0	38
675-700	38	0	38
700-725	38	1	37
725-750	37	2	35
750-775	35	1	34
775-800	34	2	32
800-825	32	0	32
825-850	32	4	28
850-875	28	2	26
875-900	26	2	24
900-925	24	2	22
925-950	22	2	20
950-975	20	1	19
975-1000	19	3	16
1000-1025	16	3	13
1025-1050	13	3	10
1050-1075	10	2	8
1075-1100	8	2	6
1100-1125	6	3	3
1125-1150	3	0	3
1150-1175	3	0	3
1175-1200	3	0	3
1200-1225	3	0	3
1225-1250	3	1	2
1250-1275	2	1	1
1275-1300	1	0	1
1300-1325	1	1	0
1325-1350	0	0	0
1350-1375	0	0	0
1375-1400	0	0	0
1400-1425	0	0	0
1425-1450	0	0	0
